# Supplementary material for: Unveiling the Untapped Potential of Bertagnini’s Salts in Microwave-Assisted Synthesis of Quinazolinones
Source: Molecules. 2024 Apr 26;29(9):1986. doi: 10.3390/molecules29091986 (PMC11085446; doi:10.3390/molecules29091986)
Supplement: Supplementary file 1 [file molecules-29-01986-s001.zip]

Archive with 1 entries (1 files):
- molecules-2963558-supplementary.pdf
